# Supplementary material for: PRMT5 inhibition induces pro‐inflammatory macrophage polarization and increased hepatic triglyceride levels without affecting atherosclerosis in mice
Source: J Cell Mol Med. 2023 Mar 22;27(8):1056–68. doi: 10.1111/jcmm.17676 (PMC10098290; doi:10.1111/jcmm.17676)
Supplement: Supplementary file 1 — Appendix S1. [file JCMM-27-1056-s001.zip]

Archive with 2 entries (2 files):
- JCMM_17676-Supplementary.pdf
- Supinfo.docx
